# Supplementary material for: Design and Synthesis of Bendamustine-Carbonic Anhydrase Inhibitors with Antiproliferative Effects in Clear Cell Renal Cell Carcinoma
Source: J Med Chem. 2026 Jun 24;69(13):16082–97. doi: 10.1021/acs.jmedchem.6c01549 (PMC13370868; doi:10.1021/acs.jmedchem.6c01549)
Supplement: Supplementary file 2 [file jm6c01549_si_002.csv]

Comp. No
6a	O=C(NC1=CC=C(S(=O)(N)=O)C=C1)CCCC2=NC3=CC(N(CCCl)CCCl)=CC=C3N2C
6b	O=C(NCC1=CC=C(S(=O)(N)=O)C=C1)CCCC2=NC3=CC(N(CCCl)CCCl)=CC=C3N2C
6c	O=C(NCCC1=CC=C(S(=O)(N)=O)C=C1)CCCC2=NC3=CC(N(CCCl)CCCl)=CC=C3N2C
7a	O=C(NCCOC1=CC(O2)=C(C=C1)C=CC2=O)CCCC3=NC4=CC(N(CCCl)CCCl)=CC=C4N3C
7b	O=C(NCCCOC1=CC(O2)=C(C=C1)C=CC2=O)CCCC3=NC4=CC(N(CCCl)CCCl)=CC=C4N3C
8	O=C(N[C@@H]1CCC2=C1C=CC(S(=O)(N)=O)=C2)CCCC3=NC4=CC(N(CCCl)CCCl)=CC=C4N3C
9	O=C(NC1=CC=C(S(=O)(N)=O)C=C1C)CCCC2=NC3=CC(N(CCCl)CCCl)=CC=C3N2C
13a	O=S(C1=CC=C(N2CCN(C(CCCC3=NC4=CC(N(CCCl)CCCl)=CC=C4N3C)=O)CC2)C(F)=C1)(N)=O
13b	O=S(C1=CC(F)=C(N2CCN(C(CCCC3=NC4=CC(N(CCCl)CCCl)=CC=C4N3C)=O)CC2)C(F)=C1)(N)=O
13c	O=S(C1=CC=C(N2CCN(C(CCCC3=NC4=CC(N(CCCl)CCCl)=CC=C4N3C)=O)CC2)C(C(F)(F)F)=C1)(N)=O
13d	O=S(C1=CC=C(N2CCN(C(CCCC3=NC4=CC(N(CCCl)CCCl)=CC=C4N3C)=O)CC2)C=C1)(N)=O
13e	O=S(C1=CC=C(N2CCN(C(CCCC3=NC4=CC(N(CCCl)CCCl)=CC=C4N3C)=O)CC2)C(Cl)=C1)(N)=O
13f	O=S(C1=CC=C(N2CCN(C(CCCC3=NC4=CC(N(CCCl)CCCl)=CC=C4N3C)=O)CC2)C=C1F)(N)=O
13g	O=S(C1=CC=C(N2CCN(C(CCCC3=NC4=CC(N(CCCl)CCCl)=CC=C4N3C)=O)CC2)C=C1C)(N)=O
13h	O=S(C1=CC=C(N2CCN(C(CCCC3=NC4=CC(N(CCCl)CCCl)=CC=C4N3C)=O)CC2)C(C#N)=C1)(N)=O
14a	O=S(C1=CC=C(N2CCN(C(CCCC3=NC4=CC(N(CCCl)CCCl)=CC=C4N3C)=O)CCC2)C=C1)(N)=O
14b	O=S(C1=CC(F)=C(N2CCN(C(CCCC3=NC4=CC(N(CCCl)CCCl)=CC=C4N3C)=O)CCC2)C(F)=C1)(N)=O
14c	O=S(C1=CC=C(N2CCN(C(CCCC3=NC4=CC(N(CCCl)CCCl)=CC=C4N3C)=O)CCC2)C(F)=C1)(N)=O
14d	O=S(C1=CC=C(N2CCN(C(CCCC3=NC4=CC(N(CCCl)CCCl)=CC=C4N3C)=O)CCC2)C(Cl)=C1)(N)=O
15	O=S(C1=CC=C(CCC(N2CCN(C(CCCC3=NC4=CC(N(CCCl)CCCl)=CC=C4N3C)=O)CC2)=O)C=C1)(N)=O
